# Supplementary material for: Synthesis of Functionalized Azepines via Cu(I)-Catalyzed Tandem Amination/Cyclization Reaction of Fluorinated Allenynes
Source: Molecules. 2022 Aug 15;27(16):5195. doi: 10.3390/molecules27165195 (PMC9416787; doi:10.3390/molecules27165195)
Supplement: Supplementary file 1 [file molecules-27-05195-s001.zip]

Archive with 1 entries (1 files):
- molecules-1852144-supplementary.pdf
